# Supplementary material for: iHeard STL: Development and first year findings from a local surveillance and rapid response system for addressing COVID-19 and other health misinformation
Source: PLoS One. 2023 Nov 3;18(11):e0293288. doi: 10.1371/journal.pone.0293288 (PMC10624282; doi:10.1371/journal.pone.0293288)
Supplement: S1 File — (ZIP) [file pone.0293288.s005.zip]

Archive with 6 entries (5 files):
- Supporting Information data and code files/
- Supporting Information data and code files/.Rhistory
- Supporting Information data and code files/P3 Methods Paper Code Revision_anonymized.Rmd
- __MACOSX/Supporting Information data and code files/._P3 Methods Paper Code Revision_anonymized.Rmd
- Supporting Information data and code files/Data files for release.xlsx
- __MACOSX/Supporting Information data and code files/._Data files for release.xlsx
