# Supplementary material for: iHeard STL: Development and first year findings from a local surveillance and rapid response system for addressing COVID-19 and other health misinformation
Source: PLoS One. 2023 Nov 3;18(11):e0293288. doi: 10.1371/journal.pone.0293288 (PMC10624282; doi:10.1371/journal.pone.0293288)
Supplement: S1 File — (ZIP) [file pone.0293288.s005.zip › Supporting Information data and code files/P3 Methods Paper Code Revision_anonymized.Rmd]

---
title: "P3 Methods paper anonymized code"
author: "Kim Johnson"
date: 
output: html_document
---

# Note code that uses individual-level data has been commented out. Only aggregate data is provided to run this code.

# Install packages and open libraries 
```{r}
pacman::p_load(readxl, openxlsx, dplyr, ggplot2, ggpubr, tidyr, gmodels, nnet, lmtest, descr, lubridate, table1, reshape2, patchwork, Hmisc, vtable, tidyr, ggrepel, readxl, readr, lmtest, broom) 
```

# Import files (code for data that cannot be released)
```{r, warning = FALSE}
# Baseline analysis
# Baseline_anon<-read_excel("Data files.xlsx", sheet = "Baseline") # for Table 2 

# response rate analysis
# response <-read_xlsx("Data files.xlsx", sheet = "Response")

# Merged survey for various analyses that contains all individual level survey data linked to baseline data 
# Merged_survey_anon <- read_xlsx("Data files.xlsx", sheet = "Merged_survey")

# Merged_survey_anon$surveydate<-as.Date(Merged_survey_anon$surveydate, origin="1899-12-30", format = "%Y-%m-%d") # corrected origin date to match file date. The origin date can change based on software by a couple of days

# Time trends graphing
# M_all_selected2 <- read_xlsx("Data files.xlsx", sheet = "M_all_selected")

# Files for exposure analysis
# fe_fail_anon <- read_xlsx("Data files.xlsx", sheet = "fe_fail_anon")
# fe_vax_anon <- read_xlsx("Data files.xlsx", sheet = "fe_vax_anon")
# fe_kidmask_anon <- read_xlsx("Data files.xlsx", sheet = "fe_kidmask_anon")
# fe_ive_anon <- read_xlsx("Data files.xlsx", sheet = "fe_ive_anon")

# first believe analysis
# firstbel_anon <- read_xlsx("Data files.xlsx", sheet ="firstbel_anon")

# Open ended response analysis
# Merged_survey_MIassess2 <- read_xlsx("Data files.xlsx", sheet = "Merged_survey_MIassess2")
# MIassess_freq_groups2 <- read_xlsx("Data files.xlsx", sheet = "MIassess_freq_groups2")
# MIassess_freq_groups3 <- read_xlsx("Data files.xlsx", sheet = "MIassess_freq_groups3")
# MIassess_paper_respondents <- read_xlsx("Data files.xlsx", sheet = "MIassess_paper_respondents") 
# MIassess_paper_respondents_mis <- read_xlsx("Data files.xlsx", sheet = "MIassess_paper_respondents_mis") 
# MIassess_paper <- read_xlsx("Data files.xlsx", sheet = "MIassess_paper") 
```
# Import files (code for data that can be released)
```{r}
# Time trends graphing
M_all_selected2 <- read_xlsx("Data files for release.xlsx", sheet = "M_all_selected")

# response rate analysis
response <-read_xlsx("Data files for release.xlsx", sheet = "Response")

# Dissemination
data <- read_xlsx("Data files for release.xlsx", sheet = "Dissemination")
```

# Determine numbers of responses by week for data analysis subsection of methods cut-off for time trends
```{r}
# Merged_survey_anon %>% 
  # group_by(surveydate) %>%
  # count(surveydate)
```

# Figure 1 (Response rates)
```{r}
p <-response %>%
    ggplot() + 
  geom_line(aes(x = Date, y = `Response Rate`*100))+
  geom_point(aes(x = Date, y = `Response Rate`*100))+
  ylim(0,100)+
  theme(panel.grid.major = element_blank(), panel.grid.minor = element_blank(),
panel.background = element_blank(), axis.line = element_line(colour = "black")) +
  ylab("Response rate (%)")
p

ggsave("Figure1.pdf")

```

# Get numbers for results section on response rates
```{r}
# Range and mean
min(response$`Response Rate` *100)
max(response$`Response Rate` *100)
mean(response$`Response Rate`*100)

# standard deviation
sd(response$`Response Rate`*100)

# sent
sum(response$Sent)

# completed
sum(response$Completed)
```

# Table 2：Descriptive analysis of demographics
```{r}
# Baseline_anon$age_cat <- factor(Baseline_anon$age_cat, levels=c("18-29", "30-39", "40-49", "50-59", "≥60", "Missing birthdate"))
# 
# Baseline_anon$race_bl<-factor(Baseline_anon$race_bl, levels = c("White", "Black or African American", "Asian or Asian American", "American Indian or Alaska Native", "Multiple races", "Other", "Prefer not to say"))
# 
# # factor variables to achieve desired order
# Baseline_anon$gender_bl <- factor(Baseline_anon$gender_bl, levels = c("Male", "Female", "Non-binary / third gender", "Prefer not to say"))
# 
# Baseline_anon$hispanic_bl <- factor(Baseline_anon$hispanic_bl, levels = c("Yes", "No", "Prefer not to say"))
# 
# Baseline_anon$vax_received_bl <- factor(Baseline_anon$vax_received_bl, levels = c("Yes, both doses of a 2-dose vaccine", "Yes, first dose of a 2-dose vaccine", "Yes, a 1-dose vaccine", "No, but I plan to get a COVID-19 vaccine",
# "No, and I don't plan to get a COVID-19 vaccine", "Prefer not to answer"))
# 
# 
# # apply labels for table 2
# label(Baseline_anon$gender_bl)<-"Gender"
# label(Baseline_anon$race_bl)<-"Race"
# label(Baseline_anon$hispanic_bl)<-"Hispanic Ethnicity"
# label(Baseline_anon$partype)<-"Participant Type"
# label(Baseline_anon$under12_bl)<-"Parent of child under 12 yrs"
# label(Baseline_anon$age_cat)<-"Age Category (years)"
# label(Baseline_anon$vax_received_bl) <- "Vaccination Status"
# 
# 
# table1(~gender_bl  + race_bl + hispanic_bl + age_cat + vax_received_bl + partype, Baseline_anon)
```

# Figure 2: Trends in exposure and believability

# For each information item below and date range calculate current exposure andd belief percentages
```{r, warning=FALSE}
# # VaxFail
# Merged_survey_anon_VaxFail <- Merged_survey_anon %>% 
#   select(surveydate, M1_VaxFail, M1_VaxFail_react) %>% 
#   filter(surveydate >="2021-10-17", surveydate <="2021-12-26") %>% 
#   mutate(Expo = if_else(M1_VaxFail %in% c("Yes"), 1, 0), Bel = if_else(M1_VaxFail_react %in% c("Definitely true", "Seems like it could be true", "Not sure if it's true or untrue"), 1, 0)) %>% 
#   group_by(surveydate) %>% 
#   summarise(VaxFail = sum(Bel)/sum(Expo)*100)
# 
# # VaxDanger
# Merged_survey_anon_VaxDanger <- Merged_survey_anon %>% 
#   select(surveydate,  M6.1_VaxDanger, M6.1_VaxDanger_react) %>% 
#   filter(surveydate >="2021-10-17", surveydate <="2021-12-26") %>% 
#   mutate(Expo = if_else(M6.1_VaxDanger %in% c("Yes"), 1, 0), Bel = if_else(M6.1_VaxDanger_react %in% c("Definitely true", "Seems like it could be true", "Not sure if it's true or untrue"), 1, 0)) %>% 
#   group_by(surveydate) %>% 
#   summarise(VaxDanger = sum(Bel)/sum(Expo)*100)
# 
# # Ivermectin
# Merged_survey_anon_Ivermectin <- Merged_survey_anon %>% 
#   select(surveydate,  M7_Ivermectin, M7_Ivermectin_react) %>% 
#   filter(surveydate >="2021-10-17", surveydate <="2021-12-26") %>% 
#   mutate(Expo = if_else(M7_Ivermectin %in% c("Yes"), 1, 0), Bel = if_else(M7_Ivermectin_react %in% c("Definitely true", "Seems like it could be true", "Not sure if it's true or untrue"), 1, 0)) %>% 
#   group_by(surveydate) %>% 
#   summarise(Ivermectin = sum(Bel)/sum(Expo)*100)
# 
# # Kidmask
# Merged_survey_anon_Kidmask <- Merged_survey_anon %>% 
#   select(surveydate,  M3_Kidmask, M3_Kidmask_react) %>% 
#   filter(surveydate >="2021-10-17", surveydate <="2021-12-26") %>% 
#   mutate(Expo = if_else(M3_Kidmask %in% c("Yes"), 1, 0), Bel = if_else(M3_Kidmask_react %in% c("Definitely true", "Seems like it could be true", "Not sure if it's true or untrue"), 1, 0)) %>% 
#   group_by(surveydate) %>% 
#   summarise(Kidmask = sum(Bel)/sum(Expo)*100)
# 
# # Merge all dataframes together
# Merged_survey_anon_total <- merge(Merged_survey_anon_VaxFail, Merged_survey_anon_VaxDanger, by="surveydate")
# Merged_survey_anon_total <- merge(Merged_survey_anon_total, Merged_survey_anon_Ivermectin, by="surveydate")
# Merged_survey_anon_total <- merge(Merged_survey_anon_total, Merged_survey_anon_Kidmask, by="surveydate")
# Merged_survey_anon_total <- melt(Merged_survey_anon_total, id.vars = c("surveydate")) # creates long dataset
# Merged_survey_anon_total <- rename(Merged_survey_anon_total, myth = variable, Percent_Bel = value)
# 
# M_all_selected2 <- left_join(M_all_selected2, Merged_survey_anon_total, by = c("surveydate", "myth"))
```

## Figure 2: Exposure and Believability graphs for four example myths 
```{r}
# M_all_selected2$surveydate <- as.Date(M_all_selected2$surveydate)
# class(M_all_selected2$surveydate)
# 
# # function for ggplot of myths
# plots <-function(varname, title){
#  M_all_selected2 %>%
#   filter(myth == varname) %>%
#   ggplot() +
#   geom_point(aes(surveydate, exposure, color="Exposure"), size = 3) +
#   geom_line(aes(surveydate, exposure, color="Exposure"), size = 1.5) +
#   geom_point(aes(surveydate, Percent_Bel, color="Belief"), size = 3) +
#   geom_line(aes(surveydate, Percent_Bel, color="Belief"), size = 1.5) +
#   ylim(-20,110) +
#   xlim(as.Date(c('2021-10-10', '2021-12-26'), format="%Y-%m-%d")) +
#   theme(panel.grid.major = element_blank(), panel.grid.minor = element_blank(),
# panel.background = element_blank(), axis.line = element_line(colour = "black")) +
#   labs(x = "Survey date", y="Percent", title = title) +
#   theme(axis.text.x = element_text(angle = 90, hjust = 1), axis.title = element_text(face="bold"), plot.title = element_text(size=15)) +
#   scale_color_manual(values = c("Exposure" = "blue", "Belief" = "coral")) +   theme(legend.position='bottom', legend.title=element_blank())
# }
# 
# P_fail<- plots("VaxFail", "a. VaxFail")
# P_vax <- plots("VaxDanger", "b. VaxDanger")
# P_kidmask <- plots("Kidmask", "c.KidMask")
# P_ive <- plots("Ivermectin", "d. Ivermectin")
# 
# 
# pdf("Figure2.pdf", paper="USr")
# P_fail+ P_vax+ P_kidmask+ P_ive + plot_layout(ncol=2, nrow=2, guides='collect') &
#   theme(legend.position='bottom', legend.text=element_text(size=12))
# dev.off()
# 
# P_fail
# P_vax
# P_kidmask 
# P_ive
```

# Supplementary Table 3: Fit linear trends of exposure and believability 
```{r}
# # VaxFail
# Model_E <- lm(exposure~rank, M_all_selected2 %>% filter(myth == "VaxFail") %>% mutate(rank = rank(surveydate)))
# tidy(Model_E, conf.int = TRUE)
# 
# Model_B <- lm(Percent_Bel~rank, M_all_selected2 %>% filter(myth == "VaxFail") %>% mutate(rank = rank(surveydate)))
# tidy(Model_B, conf.int = TRUE)
# 
# # VaxDanger
# Model_E <- lm(exposure~rank, M_all_selected2 %>% filter(myth == "VaxDanger") %>% mutate(rank = rank(surveydate)))
# tidy(Model_E, conf.int = TRUE)
# 
# Model_B <- lm(Percent_Bel~rank, M_all_selected2 %>% filter(myth == "VaxDanger") %>% mutate(rank = rank(surveydate)))
# tidy(Model_B, conf.int = TRUE)
# 
# # Kidmask
# Model_E <- lm(exposure~rank, M_all_selected2 %>% filter(myth == "Kidmask") %>% mutate(rank = rank(surveydate)))
# tidy(Model_E, conf.int = TRUE)
# 
# Model_B <- lm(Percent_Bel~rank, M_all_selected2 %>% filter(myth == "Kidmask") %>% mutate(rank = rank(surveydate)))
# tidy(Model_B, conf.int = TRUE)
# 
# # Ivermectin
# Model_E <- lm(exposure~rank, M_all_selected2 %>% filter(myth == "Ivermectin") %>% mutate(rank = rank(surveydate)))
# tidy(Model_E, conf.int = TRUE)
# 
# Model_B <- lm(Percent_Bel~rank, M_all_selected2 %>% filter(myth == "Ivermectin") %>% mutate(rank = rank(surveydate)))
# tidy(Model_B, conf.int = TRUE)
```

# Table 3: Risk factors for exposure and believability
```{r}
# # collapse age categories
# Merged_survey_anon <- Merged_survey_anon %>% 
#   mutate(age_cat = if_else(age_cat_baseline %in% c("18-29", "30-39"), "18-39",
#                            if_else(age_cat_baseline %in% c("40-49"), "40-49",
#                                    if_else(age_cat_baseline %in% c("50-59", ">=60"), "50+", "other"))))
# # check
# table(Merged_survey_anon$age_cat, Merged_survey_anon$age_cat_baseline)
```

# First-exposure data management and analysis (Table 3 and Supplementary Table 4)
## M1_VaxFail: The COVID-19 vaccines are failing. 14 weeks
```{r}
# Age
# fe_fail_anon$age_cat <- relevel(as.factor(fe_fail_anon$age_cat), ref = "18-39")
# 
# logit_fail_age0 <- glm(formula = as.factor(M1_VaxFail) ~ 1, family = "binomial", data = fe_fail_anon)
# 
# logit_fail_age <- glm(formula = as.factor(M1_VaxFail) ~ age_cat, family = "binomial", data = fe_fail_anon)
# 
# lrtest(logit_fail_age0, logit_fail_age)
# 
# tidy(logit_fail_age, exponentiate = TRUE, conf.int = TRUE)
# 
# 
# # Gender
# fe_fail_gender <- fe_fail_anon %>% 
#   filter(gender_cat %in% c("Male", "Female")) %>% 
#   mutate(gender_cat = as.factor(gender_cat))
# 
# fe_fail_gender$gender_cat <- relevel(as.factor(fe_fail_gender$gender_cat), ref = "Male")
# 
# logit_fail_gender <- glm(formula = as.factor(M1_VaxFail) ~ gender_cat, family = "binomial", data = fe_fail_gender)
# 
# tidy(logit_fail_gender, exponentiate = TRUE, conf.int = TRUE)
# 
# # Race
# fe_fail_race <- fe_fail_anon %>% 
#   filter(race_cat %in% c("White", "Black or African American")) %>% 
#   mutate(race_cat = as.factor(race_cat))
# 
# fe_fail_race$race_cat <- relevel(as.factor(fe_fail_race$race_cat), ref = "White")
# 
# logit_fail_race <- glm(formula = as.factor(M1_VaxFail) ~ race_cat, family = "binomial", data = fe_fail_race)
# 
# tidy(logit_fail_race, exponentiate = TRUE, conf.int = TRUE)
# 
# # Participant type
# logit_fail_partype <- glm(formula = as.factor(M1_VaxFail) ~ partype, family = "binomial", data = fe_fail_anon)
# 
# tidy(logit_fail_partype, exponentiate = TRUE, conf.int = TRUE)
# 
# ### crosstab of raw counts
# CrossTable(fe_fail_anon$age_cat, fe_fail_anon$M1_VaxFail)
# CrossTable(fe_fail_gender$gender_cat, fe_fail_gender$M1_VaxFail)
# CrossTable(fe_fail_race$race_cat, fe_fail_race$M1_VaxFail)
# CrossTable(fe_fail_anon$partype, fe_fail_anon$M1_VaxFail)
```

## M6.1_VaxDanger:	The COVID-19 vaccines is more dangerous than the virus itself. 9 weeks
```{r}
# # Age category
# fe_vax_anon$age_cat <- relevel(as.factor(fe_vax_anon$age_cat), ref = "18-39")
# 
# logit_vax_age0 <- glm(formula = as.factor(M6.1_VaxDanger) ~ 1, family = "binomial", data = fe_vax_anon)
# logit_vax_age <- glm(formula = as.factor(M6.1_VaxDanger) ~ age_cat, family = "binomial", data = fe_vax_anon)
# 
# lrtest(logit_vax_age0, logit_vax_age)
# 
# tidy(logit_vax_age, exponentiate = TRUE, conf.int = TRUE)
# 
# # Gender
# fe_vax_gender <- fe_vax_anon %>% 
#   filter(gender_cat %in% c("Male", "Female")) %>% 
#   mutate(gender_cat = as.factor(gender_cat))
# fe_vax_gender$gender_cat <- relevel(fe_vax_gender$gender_cat, ref = "Male")
# 
# logit_vax_gender <- glm(formula = as.factor(M6.1_VaxDanger) ~ gender_cat, family = "binomial", data = fe_vax_gender)
# 
# tidy(logit_vax_gender, exponentiate = TRUE, conf.int = TRUE)
# 
# # Race
# fe_vax_race <- fe_vax_anon %>% 
#   filter(race_cat %in% c("White", "Black or African American")) %>% 
#   mutate(race_cat = as.factor(race_cat))
# 
# fe_vax_race$race_cat <- relevel(as.factor(fe_vax_race$race_cat), ref = "White")
# 
# logit_vax_race <- glm(formula = as.factor(M6.1_VaxDanger) ~ race_cat, family = "binomial", data = fe_vax_race)
# 
# tidy(logit_vax_race, exponentiate = TRUE, conf.int = TRUE)
# 
# # Participant type
# logit_vax_partype <- glm(formula = as.factor(M6.1_VaxDanger) ~ partype, family = "binomial", data = fe_vax_anon)
# 
# tidy(logit_vax_partype, exponentiate = TRUE, conf.int = TRUE)
# 
# ### crosstab
# CrossTable(fe_vax_anon$age_cat, fe_vax_anon$M6.1_VaxDanger)
# CrossTable(fe_vax_gender$gender_cat, fe_vax_gender$M6.1_VaxDanger)
# CrossTable(fe_vax_race$race_cat, fe_vax_race$M6.1_VaxDanger)
# CrossTable(fe_vax_anon$partype, fe_vax_anon$M6.1_VaxDanger)
```

## M7_Ivermectin: Taking Ivermectin will prevent or cure COVID-19, so vaccines are not needed. 13 weeks
```{r}
# # Age 
# fe_ive_anon$age_cat <- relevel(as.factor(fe_ive_anon$age_cat), ref = "18-39")
# 
# logit_ive_age0 <- glm(formula = as.factor(M7_Ivermectin) ~ 1, family = "binomial", data = fe_ive_anon)
# logit_ive_age <- glm(formula = as.factor(M7_Ivermectin) ~ age_cat, family = "binomial", data = fe_ive_anon)
# lrtest(logit_ive_age0, logit_ive_age)
# 
# tidy(logit_ive_age, exponentiate = TRUE, conf.int = TRUE)
# 
# 
# # Gender
# fe_ive_gender <- fe_ive_anon %>% 
#   filter(gender_cat %in% c("Male", "Female")) %>% 
#   mutate(gender_cat = as.factor(gender_cat))
# 
# fe_ive_gender$gender_cat <- relevel(fe_ive_gender$gender_cat, ref = "Male")
# 
# logit_ive_gender <- glm(formula = as.factor(M7_Ivermectin) ~ gender_cat, family = "binomial", data = fe_ive_gender)
# 
# tidy(logit_ive_gender, exponentiate = TRUE, conf.int = TRUE)
# 
# 
# # Race
# fe_ive_race <- fe_ive_anon %>% 
#   filter(race_cat %in% c("White", "Black or African American")) %>% 
#   mutate(race_cat = as.factor(race_cat))
# 
# fe_ive_race$race_cat <- relevel(as.factor(fe_ive_race$race_cat), ref = "White")
# 
# logit_ive_race <- glm(formula = as.factor(M7_Ivermectin) ~ race_cat, family = "binomial", data = fe_ive_race)
# 
# tidy(logit_ive_race, exponentiate = TRUE, conf.int = TRUE)
# 
# 
# 
# # Participant type
# logit_ive_partype <- glm(formula = as.factor(M7_Ivermectin) ~ partype, family = "binomial", data = fe_ive_anon)
# 
# tidy(logit_ive_partype, exponentiate = TRUE, conf.int = TRUE)
# 
# ### crosstab
# CrossTable(fe_ive_anon$age_cat, fe_ive_anon$M7_Ivermectin)
# CrossTable(fe_ive_gender$gender_cat, fe_ive_gender$M7_Ivermectin)
# CrossTable(fe_ive_race$race_cat, fe_ive_race$M7_Ivermectin)
# CrossTable(fe_ive_anon$partype, fe_ive_anon$M7_Ivermectin)
```

## M3_Kidmask: Masks are dangerous for kids. 11 weeks
```{r}
# # Age 
# fe_kidmask_anon$age_cat <- relevel(as.factor(fe_kidmask_anon$age_cat), ref = "18-39")
# fe_kidmask_age <- fe_kidmask_anon %>% 
#   filter(age_cat != "other")
# 
# logit_kidmask_age0 <- glm(formula = as.factor(M3_Kidmask) ~ age_cat, family = "binomial", data = fe_kidmask_age)
# logit_kidmask_age <- glm(formula = as.factor(M3_Kidmask) ~ age_cat, family = "binomial", data = fe_kidmask_age)
# 
# lrtest(logit_kidmask_age0, logit_kidmask_age)
# tidy(logit_kidmask_age, exponentiate = TRUE, conf.int = TRUE)
# 
# 
# # Race
# fe_kidmask_race <- fe_kidmask_anon %>% 
#   filter(race_cat %in% c("White", "Black or African American")) %>% 
#   mutate(race_cat = as.factor(race_cat))
# 
# fe_kidmask_race$race_cat <- relevel(as.factor(fe_kidmask_race$race_cat), ref = "White")
# 
# logit_kidmask_race <- glm(formula = as.factor(M3_Kidmask) ~ race_cat, family = "binomial", data = fe_kidmask_race)
# 
# tidy(logit_kidmask_race, exponentiate = TRUE, conf.int = TRUE)
# 
# # Gender
# fe_kidmask_gender <- fe_kidmask_anon %>% 
#   filter(gender_cat %in% c("Male", "Female")) %>% 
#   mutate(gender_cat = as.factor(gender_cat))
# 
# fe_kidmask_gender$gender_cat <- relevel(fe_kidmask_gender$gender_cat, ref = "Male")
# 
# logit_kidmask_gender <- glm(formula = as.factor(M3_Kidmask) ~ gender_cat, family = "binomial", data = fe_kidmask_gender)
# 
# tidy(logit_kidmask_gender, exponentiate = TRUE, conf.int = TRUE)
# 
# # Participant type
# logit_kidmask_partype <- glm(formula = as.factor(M3_Kidmask) ~ partype, family = "binomial", data = fe_kidmask_anon)
# 
# tidy(logit_kidmask_partype, exponentiate = TRUE, conf.int = TRUE)
# 
# ### crosstab
# CrossTable(fe_kidmask_anon$age_cat, fe_kidmask_anon$M3_Kidmask)
# CrossTable(fe_kidmask_gender$gender_cat, fe_kidmask_gender$M3_Kidmask)
# CrossTable(fe_kidmask_race$race_cat, fe_kidmask_race$M3_Kidmask)
# CrossTable(fe_kidmask_anon$partype, fe_kidmask_anon$M3_Kidmask)
```

# First-believe data management and analysis (Table 3 and Supplementary Table 4)
```{r}
# firstbel_anon <- firstbel_anon %>% 
#   mutate(age_cat = if_else(age_cat_baseline %in% c("18-29", "30-39"), "18-39",
#                            if_else(age_cat_baseline %in% c("40-49"), "40-49",
#                                    if_else(age_cat_baseline %in% c("50-59", ">=60"), "50+", "other"))))
# 
# table(firstbel_anon$age_cat, firstbel_anon$age_cat_baseline)
```

## M1_VaxFail - Binary analysis (yes, no)
```{r}
# # Age
# firstbel_fail <- firstbel_anon %>% 
#   filter(Myth %in% c("VaxFail")) %>% 
#   mutate(FB_binary = as.factor(if_else(FB_response %in% c("yes", "unsure"),"1", "0"))) %>% 
#   mutate(age_cat = as.factor(age_cat))
# 
# firstbel_fail$age_cat <- relevel(firstbel_fail$age_cat, ref = "18-39")
# 
# logit_fail_age0 <- glm(formula = FB_binary ~ 1, family = "binomial", data = firstbel_fail)
# logit_fail_age <- glm(formula = FB_binary ~ age_cat, family = "binomial", data = firstbel_fail)
# 
# lrtest(logit_fail_age0, logit_fail_age)
# 
# tidy(logit_fail_age, exponentiate = TRUE, conf.int = TRUE)
# 
# # Gender
# firstbel_fail_gender <- firstbel_fail %>% 
#   filter(gender_cat %in% c("Male", "Female"))
# firstbel_fail_gender$gender_cat <- relevel(as.factor(firstbel_fail_gender$gender_cat), ref = "Male")
# 
# logit_fail_gender <- glm(formula = FB_binary ~ gender_cat, family = "binomial", data = firstbel_fail_gender)
# 
# tidy(logit_fail_gender, exponentiate = TRUE, conf.int = TRUE)
# 
# # Race
# firstbel_fail_race <- firstbel_fail %>% 
#   filter(race_cat %in% c("White", "Black or African American")) %>% 
#   mutate(race_cat = relevel(as.factor(race_cat), ref = "White"))
# 
# logit_fail_race <- glm(formula = FB_binary ~ race_cat, family = "binomial", data = firstbel_fail_race)
# 
# tidy(logit_fail_race, exponentiate = TRUE, conf.int = TRUE)
# 
# # Participant type
# logit_fail_partype <- glm(formula = FB_binary ~ partype, family = "binomial", data = firstbel_fail)
# 
# tidy(logit_fail_partype, exponentiate = TRUE, conf.int = TRUE)
# 
# ### crosstab
# CrossTable(firstbel_fail$age_cat, firstbel_fail$FB_binary)
# CrossTable(firstbel_fail_gender$gender_cat, firstbel_fail_gender$FB_binary)
# CrossTable(firstbel_fail_race$race_cat, firstbel_fail_race$FB_binary)
# CrossTable(firstbel_fail$partype, firstbel_fail$FB_binary)
```
## M6.1_VaxDanger
```{r}
# # Age
# firstbel_vax <- firstbel_anon %>% 
#   filter(Myth %in% c("VaxDanger")) %>% 
#   mutate(FB_binary = as.factor(if_else(FB_response %in% c("yes", "unsure"),"1", "0"))) %>% 
#   mutate(age_cat = as.factor(age_cat))
# 
# firstbel_vax$age_cat <- relevel(firstbel_vax$age_cat, ref = "18-39")
# logit_vax_age0 <- glm(formula = FB_binary ~ 1, family = "binomial", data = firstbel_vax)
# logit_vax_age <- glm(formula = FB_binary ~ age_cat, family = "binomial", data = firstbel_vax)
# lrtest(logit_vax_age0, logit_vax_age)
# 
# tidy(logit_vax_age, exponentiate = TRUE, conf.int = TRUE)
# 
# # Gender
# firstbel_vax_gender <- firstbel_vax %>% 
#   filter(gender_cat %in% c("Male", "Female"))
# firstbel_vax_gender$gender_cat <- relevel(as.factor(firstbel_vax_gender$gender_cat), ref = "Male")
# logit_vax_gender <- glm(formula = FB_binary ~ gender_cat, family = "binomial", data = firstbel_vax_gender)
# 
# tidy(logit_vax_gender, exponentiate = TRUE, conf.int = TRUE)
# 
# # Race
# firstbel_vax_race <- firstbel_vax %>% 
#   filter(race_cat %in% c("White", "Black or African American")) %>% 
#   mutate(race_cat = relevel(as.factor(race_cat), ref = "White"))
# logit_vax_race <- glm(formula = FB_binary ~ race_cat, family = "binomial", data = firstbel_vax_race)
# 
# tidy(logit_vax_race, exponentiate = TRUE, conf.int = TRUE)
# 
# # Partype
# logit_vax_partype <- glm(formula = FB_binary ~ partype, family = "binomial", data = firstbel_vax)
# 
# tidy(logit_vax_partype, exponentiate = TRUE, conf.int = TRUE)
# 
# ### crosstab
# CrossTable(firstbel_vax$age_cat, firstbel_vax$FB_binary)
# CrossTable(firstbel_vax_gender$gender_cat, firstbel_vax_gender$FB_binary)
# CrossTable(firstbel_vax_race$race_cat, firstbel_vax_race$FB_binary)
# CrossTable(firstbel_vax$partype, firstbel_vax$FB_binary)
```

## M7_Ivermectin
```{r}
# # Age 
# firstbel_ive <- firstbel_anon %>% 
#   filter(Myth %in% c("Ivermectin")) %>% 
#   mutate(FB_binary = as.factor(if_else(FB_response %in% c("yes", "unsure"),"1", "0"))) %>% 
#   mutate(age_cat = as.factor(age_cat))
# 
# firstbel_ive$age_cat <- relevel(firstbel_ive$age_cat, ref = "18-39")
# logit_ive_age0 <- glm(formula = FB_binary ~ 1, family = "binomial", data = firstbel_ive)
# logit_ive_age <- glm(formula = FB_binary ~ age_cat, family = "binomial", data = firstbel_ive)
# lrtest(logit_ive_age0, logit_ive_age)
# 
# tidy(logit_ive_age, exponentiate = TRUE, conf.int = TRUE)
# 
# # Gender
# firstbel_ive_gender <- firstbel_ive %>% 
#   filter(gender_cat %in% c("Male", "Female"))
# firstbel_ive_gender$gender_cat <- relevel(as.factor(firstbel_ive_gender$gender_cat), ref = "Male")
# logit_ive_gender <- glm(formula = FB_binary ~ gender_cat, family = "binomial", data = firstbel_ive_gender)
# 
# tidy(logit_ive_gender, exponentiate = TRUE, conf.int = TRUE)
# 
# # Race
# firstbel_ive_race <- firstbel_ive %>% 
#   filter(race_cat %in% c("White", "Black or African American")) %>% 
#   mutate(race_cat = relevel(as.factor(race_cat), ref = "White"))
# logit_ive_race <- glm(formula = FB_binary ~ race_cat, family = "binomial", data = firstbel_ive_race)
# 
# tidy(logit_ive_race, exponentiate = TRUE, conf.int = TRUE)
# 
# # Partype
# logit_ive_partype <- glm(formula = FB_binary ~ partype, family = "binomial", data = firstbel_ive)
# 
# tidy(logit_ive_partype, exponentiate = TRUE, conf.int = TRUE)
# 
# ### crosstab
# CrossTable(firstbel_ive$age_cat, firstbel_ive$FB_binary)
# CrossTable(firstbel_ive_gender$gender_cat, firstbel_ive_gender$FB_binary)
# CrossTable(firstbel_ive_race$race_cat, firstbel_ive_race$FB_binary)
# CrossTable(firstbel_ive$partype, firstbel_ive$FB_binary)
```

## M3_Kidmask
```{r}
# # Age
# firstbel_kidmask <- firstbel_anon %>% 
#   filter(Myth %in% c("Kidmask")) %>% 
#   mutate(FB_binary = as.factor(if_else(FB_response %in% c("yes", "unsure"),"1", "0"))) %>% 
#   mutate(age_cat = as.factor(age_cat))
# 
# firstbel_kidmask$age_cat <- relevel(firstbel_kidmask$age_cat, ref = "18-39")
# logit_kidmask_age0 <- glm(formula = FB_binary ~ 1, family = "binomial", data = firstbel_kidmask)
# logit_kidmask_age <- glm(formula = FB_binary ~ age_cat, family = "binomial", data = firstbel_kidmask)
# lrtest(logit_kidmask_age0, logit_kidmask_age)
# 
# tidy(logit_kidmask_age, exponentiate = TRUE, conf.int = TRUE)
# 
# # Gender
# firstbel_kidmask_gender <- firstbel_kidmask %>% 
#   filter(gender_cat %in% c("Male", "Female"))
# firstbel_kidmask_gender$gender_cat <- relevel(as.factor(firstbel_kidmask_gender$gender_cat), ref = "Male")
# logit_kidmask_gender <- glm(formula = FB_binary ~ gender_cat, family = "binomial", data = firstbel_kidmask_gender)
# 
# tidy(logit_kidmask_gender, exponentiate = TRUE, conf.int = TRUE)
# 
# # Race
# firstbel_kidmask_race <- firstbel_kidmask %>% 
#   filter(race_cat %in% c("White", "Black or African American")) %>% 
#   mutate(race_cat = relevel(as.factor(race_cat), ref = "White"))
# logit_kidmask_race <- glm(formula = FB_binary ~ race_cat, family = "binomial", data = firstbel_kidmask_race)
# 
# tidy(logit_kidmask_race, exponentiate = TRUE, conf.int = TRUE)
# 
# # Partype
# logit_kidmask_partype <- glm(formula = FB_binary ~ partype, family = "binomial", data = firstbel_kidmask)
# tidy(logit_kidmask_partype, exponentiate = TRUE, conf.int = TRUE)
# 
# ### crosstab
# CrossTable(firstbel_kidmask$age_cat, firstbel_kidmask$FB_binary)
# CrossTable(firstbel_kidmask_gender$gender_cat, firstbel_kidmask_gender$FB_binary)
# CrossTable(firstbel_kidmask_race$race_cat, firstbel_kidmask_race$FB_binary)
# CrossTable(firstbel_kidmask$partype, firstbel_kidmask$FB_binary)
```
# Open-ended Response analysis

# Calculate weekly number of assessable claims reported per person per week (claims/total respondents that week) (second paragraph of open-ended response analysis section)
```{r}
# MIassess_freq2<- Merged_survey_MIassess2 %>%
#   group_by(surveydate) %>%
# summarise(OMyth_PerPerson = sum(OMyth_N)/(count=n()))
# 
# mean(MIassess_freq2$OMyth_PerPerson) # an average of 0.18 claims reported per person per week
# 
# sd(MIassess_freq2$OMyth_PerPerson) # 0.12 sd of claims reported per person per week
```
# Calculate weekly number of people reporting any assessable claim (second paragraph of open-ended response analysis section)
```{r}
# MIassess_freq3<- Merged_survey_MIassess2 %>%
#   group_by(surveydate) %>%
# summarise(Any_OMyth_Sum = sum(Any_OMyth))
# 
# mean(MIassess_freq3$Any_OMyth_Sum) # an average of 19 people report any assess-able claim per week
# 
# sd(MIassess_freq3$Any_OMyth_Sum) # sd of 8 people report any assess-able claim per week
```


# Calculate weekly number of false or unproven reported per person (false or unproven claims/total respondents that week). (second paragraph of open-ended response analysis section)
```{r}
# MIassess_freq6<- Merged_survey_MIassess2 %>%
#   group_by(surveydate) %>%
# summarise(OMyth_Mis_Mean = sum(OMyth_Mis)/(count=n()))
# 
# mean(MIassess_freq6$OMyth_Mis_Mean) # an average of 0.089 false or unproven claims per person per week
# 
# sd(MIassess_freq6$OMyth_Mis_Mean) # sd of 0.078 false or unproven claims per person per week
```

# Calculate weekly number of people reporting any false or unproven claims. (second paragraph of open-ended response analysis section)
```{r}
# MIassess_freq7<- Merged_survey_MIassess2 %>%
#   group_by(surveydate) %>%
# summarise(Any_OMyth_Mis_Sum = sum(Any_OMyth_Mis))
# 
# mean(MIassess_freq7$Any_OMyth_Mis_Sum) # an average of 9 people reporting any false or unproven claims per week
# 
# sd(MIassess_freq7$Any_OMyth_Mis_Sum) # sd of 6 people reporting any false or unproven claims per week
```

# TABLE 4 

# TOP 5 MAIN CATEGORIES (1st paragraph open-ended response analysis)
- Create datasets with 1st to 7th cliams, get rid of NA rows in category, subcategory, and subsubcategory, and rename category variable so we can append together with other dataframes to create long dataframe
```{r}
# # 1st claim
# MIassess_freq_groups4 <- MIassess_freq_groups3 %>%
#   select("OMyth_text", "surveydate", "OMyth_cat1", "OMyth_sub_cat1", "OMyth_sub_sub_cat1", "OMyth_eval1",  "OMyth_N", "OMyth_Mis") %>% 
#   filter(!(is.na(OMyth_cat1)& is.na(OMyth_sub_cat1)& is.na(OMyth_sub_sub_cat1))) %>% 
#   rename(OMyth_cat="OMyth_cat1", OMyth_sub_cat="OMyth_sub_cat1", OMyth_sub_sub_cat="OMyth_sub_sub_cat1") 
# 
# # 2nd claim
# MIassess_freq_groups5 <- MIassess_freq_groups3 %>%
#   select("OMyth_text", "surveydate", "OMyth_cat2", "OMyth_sub_cat2", "OMyth_sub_sub_cat2", "OMyth_eval2", "OMyth_N", "OMyth_Mis") %>% 
#   filter(!(is.na(OMyth_cat2)& is.na(OMyth_sub_cat2)& is.na(OMyth_sub_sub_cat2))) %>% 
#   rename(OMyth_cat="OMyth_cat2", OMyth_sub_cat="OMyth_sub_cat2", OMyth_sub_sub_cat="OMyth_sub_sub_cat2") 
# 
# # 3rd claim
# MIassess_freq_groups6 <- MIassess_freq_groups3 %>%
#   select( "OMyth_text", "surveydate", "OMyth_cat3", "OMyth_sub_cat3", "OMyth_sub_sub_cat3", "OMyth_eval3", "OMyth_N", "OMyth_Mis") %>% 
#   filter(!(is.na(OMyth_cat3)& is.na(OMyth_sub_cat3)& is.na(OMyth_sub_sub_cat3))) %>% 
#   rename(OMyth_cat="OMyth_cat3", OMyth_sub_cat="OMyth_sub_cat3", OMyth_sub_sub_cat="OMyth_sub_sub_cat3") 
# 
# # 4th claim
# MIassess_freq_groups7<- MIassess_freq_groups3 %>%
#   select("OMyth_text", "surveydate", "OMyth_cat4", "OMyth_sub_cat4", "OMyth_sub_sub_cat4", "OMyth_eval4",  "OMyth_N", "OMyth_Mis") %>%
#   filter(!(is.na(OMyth_cat4)& is.na(OMyth_sub_cat4)& is.na(OMyth_sub_sub_cat4))) %>% 
#   rename(OMyth_cat="OMyth_cat4", OMyth_sub_cat="OMyth_sub_cat4", OMyth_sub_sub_cat="OMyth_sub_sub_cat4") 
#   
# # 5th claim
# MIassess_freq_groups8 <- MIassess_freq_groups3 %>%
#   select("OMyth_text", "surveydate", "OMyth_cat5", "OMyth_sub_cat5", "OMyth_sub_sub_cat5", "OMyth_eval5", "OMyth_N", "OMyth_Mis") %>% 
#   filter(!(is.na(OMyth_cat5)& is.na(OMyth_sub_cat5)& is.na(OMyth_sub_sub_cat5))) %>%
#   rename(OMyth_cat="OMyth_cat5", OMyth_sub_cat="OMyth_sub_cat5", OMyth_sub_sub_cat="OMyth_sub_sub_cat5") 
# 
# # 6th claim
# MIassess_freq_groups9 <- MIassess_freq_groups3 %>%
#   select("OMyth_text", "surveydate", "OMyth_cat6", "OMyth_sub_cat6", "OMyth_sub_sub_cat6", "OMyth_eval6", "OMyth_N", "OMyth_Mis") %>%
#   filter(!(is.na(OMyth_cat6)& is.na(OMyth_sub_cat6)& is.na(OMyth_sub_sub_cat6))) %>% 
#   rename(OMyth_cat="OMyth_cat6", OMyth_sub_cat="OMyth_sub_cat6", OMyth_sub_sub_cat="OMyth_sub_sub_cat6") 
# 
# # 7th claim
# MIassess_freq_groups10 <-MIassess_freq_groups3 %>%
#   select( "OMyth_text", "surveydate", "OMyth_cat7", "OMyth_sub_cat7", "OMyth_sub_sub_cat7", "OMyth_eval7", "OMyth_N", "OMyth_Mis") %>% 
#   filter(!(is.na(OMyth_cat7)& is.na(OMyth_sub_cat7)& is.na(OMyth_sub_sub_cat7))) %>%
#   rename(OMyth_cat="OMyth_cat7", OMyth_sub_cat="OMyth_sub_cat7", OMyth_sub_sub_cat="OMyth_sub_sub_cat7") 
# 
# # bind together all the categorized open-ended myths
# MIassess_freq_groups11 <- bind_rows(MIassess_freq_groups4, MIassess_freq_groups5, MIassess_freq_groups6, MIassess_freq_groups7, MIassess_freq_groups8, MIassess_freq_groups9, MIassess_freq_groups10) 
# 
# # Clean dataframe
# MIassess_freq_groups12 <- MIassess_freq_groups11[!(MIassess_freq_groups11$OMyth_cat=="Unproven" | MIassess_freq_groups11$OMyth_cat=="not myth"),] #delete 2 open-ended myths that were miscoded
# 
# # fix a claim miscoded as symptom instead of symptoms
# MIassess_freq_groups12$OMyth_sub_cat <- replace(MIassess_freq_groups12$OMyth_sub_cat, MIassess_freq_groups12$OMyth_sub_cat == "symptom", "symptoms") 
# 
# # fix a claim miscoded as symptom instead of symptoms
# MIassess_freq_groups12$OMyth_sub_sub_cat <- replace(MIassess_freq_groups12$OMyth_sub_sub_cat, MIassess_freq_groups12$OMyth_sub_sub_cat == "symptom", "symptoms") 
# 
# # generate frequency table of claims by main categories. SEE TABLE 4 in MANUSCRIPT.
# MIassess_freq_groups12b <- MIassess_freq_groups12 %>%
#   count(OMyth_cat) %>%
#   mutate(prop = (n/sum(n))) # create variable that calculates proportion of claims in each main category
# 
# MIassess_freq_groups12b <- MIassess_freq_groups12b[order(MIassess_freq_groups12b$n, decreasing = TRUE),]
# MIassess_freq_groups12b
```

# TOP 5 SUB-CATEGORIES (1st paragraph open-ended response analysis)
- Generate frequencies of claim subcategories treating subcategory and subsubcategory as the same level (both just subcategories). This involves first getting a dataframe of all the individual claims since some open-ended responses have multiple claims (e.g. "Covid cases are rising and masks are effective against the spread of Covid." Here, "Covid cases are rising" is a distinct claim from "masks are effective against the spread of Covid" even though they are in the same open-ended response.) (first paragraph of open-ended response analysis)
```{r}
# # create dataframe of claims categorized by up to 2 subcategories
# MIassess_freq_group13a <- MIassess_freq_groups12 %>% 
#   count(OMyth_sub_cat) %>% 
#   rename(OMyth_sub_cat_n = n) # create dataframe counting claims in each subcategory
# 
# MIassess_freq_group13b <- MIassess_freq_groups12 %>% 
#   count(OMyth_sub_sub_cat) %>% 
#   rename(OMyth_sub_cat = OMyth_sub_sub_cat, OMyth_sub_cat_n = n) # create dataframe counting claims in each subsubcategory (equivalent to a subcategory but named different for the sake of data management)
# 
# MIassess_freq_groups13c <- bind_rows(MIassess_freq_group13a, MIassess_freq_group13b) # put counts of different subcategories in one table
# 
# MIassess_freq_groups13d <- MIassess_freq_groups13c %>% 
#   filter(!is.na(MIassess_freq_groups13c$OMyth_sub_cat)) # get rid of all claims that were not subcategorized (NA)
# 
# #make sure variables are formatted correctly
# 
# MIassess_freq_groups13d$OMyth_sub_cat_n <- as.numeric(MIassess_freq_groups13d$OMyth_sub_cat_n)
# MIassess_freq_groups13d$OMyth_sub_cat <- trimws(MIassess_freq_groups13d$OMyth_sub_cat, "l")
# MIassess_freq_groups13d$OMyth_sub_cat <- trimws(MIassess_freq_groups13d$OMyth_sub_cat, "r")
# 
# MIassess_freq_groups13 <- MIassess_freq_groups13d %>% 
#   group_by(OMyth_sub_cat) %>% 
#   summarise(OMyth_sub_cat_freq = sum(OMyth_sub_cat_n)) %>% 
#   mutate(prop = (OMyth_sub_cat_freq/sum(OMyth_sub_cat_freq))) # creates dataset with frequency of claims by subcategorization (OMyth_sub_cat_freq) and proportion of claims in each subcategory divided by total claims that were subcategorized
# 
# MIassess_freq_groups13 <- MIassess_freq_groups13[order(MIassess_freq_groups13$OMyth_sub_cat_freq, decreasing = TRUE),] 
# MIassess_freq_groups13 # Table showing top 5 sub-categories
```


# TABLE 4: Generate frequencies of false or unproven claims by main category.
```{r}
# # create data frame
# MIassess_freq_groups_mis2 <- MIassess_freq_groups2
# 
# MIassess_freq_groups_mis2$OMyth_Mis <- as.numeric(MIassess_freq_groups2$OMyth_Mis) # set OMyth_Mis variable as numeric
# 
# MIassess_freq_groups_mis3 <- MIassess_freq_groups_mis2[which(MIassess_freq_groups_mis2$OMyth_Mis>0),] # subset for responses that were categorized as false or unproven (this excludes "TRUE", "not myth" and any NAs).
# cols <- c("OMyth_cat1", "OMyth_sub_cat1", "OMyth_sub_sub_cat1", "OMyth_cat2", "OMyth_sub_cat2", "OMyth_sub_sub_cat2", 
#           "OMyth_cat3", "OMyth_sub_cat3", "OMyth_sub_sub_cat3", "OMyth_cat4", "OMyth_sub_cat4", "OMyth_sub_sub_cat4", 
#           "OMyth_cat5", "OMyth_sub_cat5", "OMyth_sub_sub_cat5", "OMyth_cat6", "OMyth_sub_cat6", "OMyth_sub_sub_cat6", 
#           "OMyth_cat7", "OMyth_sub_cat7", "OMyth_sub_sub_cat7", "OMyth_eval1", "OMyth_eval2", "OMyth_eval3", 
#           "OMyth_eval4", "OMyth_eval5", "OMyth_eval6", "OMyth_eval7") # select variables to turn into factors (categorical variables with levels)
# 
# MIassess_freq_groups_mis3[cols] <- lapply(MIassess_freq_groups_mis3[cols], factor) # turn into factors (categorical variables with levels)
```

# Append the individual false or unproven claims and their categories along with the relevant demographic variables (basically, you'll get a long dataset)
```{r}
# # 1st claim
# MIassess_freq_groups_mis4 <-MIassess_freq_groups_mis3 %>%
#   select("OMyth_text", "surveydate", "OMyth_cat1", "OMyth_sub_cat1", "OMyth_sub_sub_cat1", "OMyth_eval1",  "OMyth_N", "OMyth_Mis") %>%
#   filter(!(is.na(OMyth_cat1)& is.na(OMyth_sub_cat1)& is.na(OMyth_sub_sub_cat1))) %>%
#   rename(OMyth_cat="OMyth_cat1", OMyth_sub_cat="OMyth_sub_cat1",
#                                   OMyth_sub_sub_cat="OMyth_sub_sub_cat1") 
# 
# # subset for responses that were categorized as misinformation
# MIassess_freq_groups_mis4 <- MIassess_freq_groups_mis4[which(MIassess_freq_groups_mis4$OMyth_eval1=="FALSE" | MIassess_freq_groups_mis4$OMyth_eval1=="Unproven"),] 
# 
# # 2nd claim
# MIassess_freq_groups_mis5 <- MIassess_freq_groups_mis3 %>%
#   select("OMyth_text", "surveydate", "OMyth_cat2", "OMyth_sub_cat2", "OMyth_sub_sub_cat2", "OMyth_eval2", "OMyth_N", "OMyth_Mis") %>%
#   filter(!(is.na(OMyth_cat2)& is.na(OMyth_sub_cat2)& is.na(OMyth_sub_sub_cat2))) %>%
#   rename(OMyth_cat="OMyth_cat2", OMyth_sub_cat="OMyth_sub_cat2", OMyth_sub_sub_cat="OMyth_sub_sub_cat2") 
# 
# # subset for responses that were categorized as misinformation
# MIassess_freq_groups_mis5 <- MIassess_freq_groups_mis5[which(MIassess_freq_groups_mis5$OMyth_eval2=="FALSE" | MIassess_freq_groups_mis5$OMyth_eval2=="Unproven"),] 
# 
# # 3rd claim
# MIassess_freq_groups_mis6 <- MIassess_freq_groups_mis3 %>%
#   select("OMyth_text", "surveydate", "OMyth_cat3", "OMyth_sub_cat3", "OMyth_sub_sub_cat3", "OMyth_eval3",  "OMyth_N", "OMyth_Mis") %>%
#   filter(!(is.na(OMyth_cat3)& is.na(OMyth_sub_cat3)& is.na(OMyth_sub_sub_cat3))) %>%
#   rename(OMyth_cat="OMyth_cat3", OMyth_sub_cat="OMyth_sub_cat3", OMyth_sub_sub_cat="OMyth_sub_sub_cat3") 
# 
# # subset for responses that were categorized as misinformation
# MIassess_freq_groups_mis6 <- MIassess_freq_groups_mis6[which(MIassess_freq_groups_mis6$OMyth_eval3=="FALSE" |MIassess_freq_groups_mis6$OMyth_eval3=="Unproven"),] 
# 
# # 4th claim
# MIassess_freq_groups_mis7 <- MIassess_freq_groups_mis3 %>%
#   select("OMyth_text", "surveydate", "OMyth_cat4", "OMyth_sub_cat4", "OMyth_sub_sub_cat4", "OMyth_eval4",  "OMyth_N", "OMyth_Mis") %>%
#   filter(!(is.na(OMyth_cat4)& is.na(OMyth_sub_cat4)& is.na(OMyth_sub_sub_cat4))) %>% 
#   rename(OMyth_cat="OMyth_cat4", OMyth_sub_cat="OMyth_sub_cat4", OMyth_sub_sub_cat="OMyth_sub_sub_cat4") 
# 
# # subset for responses that were categorized as misinformation
# MIassess_freq_groups_mis7 <- MIassess_freq_groups_mis7[which(MIassess_freq_groups_mis7$OMyth_eval4=="FALSE" | MIassess_freq_groups_mis7$OMyth_eval4=="Unproven"),] #
# 
# # 5th claim
# MIassess_freq_groups_mis8 <- MIassess_freq_groups_mis3 %>%
#   select("OMyth_text", "surveydate", "OMyth_cat5", "OMyth_sub_cat5", "OMyth_sub_sub_cat5", "OMyth_eval5", "OMyth_N", "OMyth_Mis") %>%
#   filter(!(is.na(OMyth_cat5)& is.na(OMyth_sub_cat5)& is.na(OMyth_sub_sub_cat5))) %>%
#   rename(OMyth_cat="OMyth_cat5", OMyth_sub_cat="OMyth_sub_cat5", OMyth_sub_sub_cat="OMyth_sub_sub_cat5") 
# 
# # subset for responses that were categorized as misinformation
# MIassess_freq_groups_mis8 <- MIassess_freq_groups_mis8[which(MIassess_freq_groups_mis8$OMyth_eval5=="FALSE" | MIassess_freq_groups_mis8$OMyth_eval5=="Unproven"),] 
# 
# # 6th claim
# MIassess_freq_groups_mis9 <- MIassess_freq_groups_mis3 %>%
#   select("OMyth_text", "surveydate", "OMyth_cat6", "OMyth_sub_cat6", "OMyth_sub_sub_cat6", "OMyth_eval6", "OMyth_N", "OMyth_Mis") %>%
#   filter(!(is.na(OMyth_cat6)& is.na(OMyth_sub_cat6)& is.na(OMyth_sub_sub_cat6))) %>%
#   rename(OMyth_cat="OMyth_cat6", OMyth_sub_cat="OMyth_sub_cat6", OMyth_sub_sub_cat="OMyth_sub_sub_cat6") 
# 
# # subset for responses that were categorized as misinformation
# MIassess_freq_groups_mis9 <- MIassess_freq_groups_mis9[which(MIassess_freq_groups_mis9$OMyth_eval6=="FALSE" | MIassess_freq_groups_mis9$OMyth_eval6=="Unproven"),] 
# 
# # 7th claim
# MIassess_freq_groups_mis10 <- MIassess_freq_groups_mis3 %>%
#   select("OMyth_text", "surveydate", "OMyth_cat7", "OMyth_sub_cat7", "OMyth_sub_sub_cat7", "OMyth_eval7", "OMyth_N", "OMyth_Mis") %>%
#   filter(!(is.na(OMyth_cat7)& is.na(OMyth_sub_cat7)& is.na(OMyth_sub_sub_cat7))) %>%
#   rename(OMyth_cat="OMyth_cat7", OMyth_sub_cat="OMyth_sub_cat7", OMyth_sub_sub_cat="OMyth_sub_sub_cat7") 
# 
# # subset for responses that were categorized as misinformation
# MIassess_freq_groups_mis10 <- MIassess_freq_groups_mis10[which(MIassess_freq_groups_mis10$OMyth_eval7=="FALSE" | MIassess_freq_groups_mis10$OMyth_eval7=="Unproven"),] 
# 
# MIassess_freq_groups_mis11 <- bind_rows(MIassess_freq_groups_mis4, MIassess_freq_groups_mis5, MIassess_freq_groups_mis6, MIassess_freq_groups_mis7, MIassess_freq_groups_mis8, MIassess_freq_groups_mis9, MIassess_freq_groups_mis10) #bind together all the categorized false or unproven claims
# MIassess_freq_groups_mis12 <- MIassess_freq_groups_mis11[!(MIassess_freq_groups_mis11$OMyth_cat=="Unproven" | MIassess_freq_groups_mis11$OMyth_cat=="not myth"),] #delete 2 open-ended myths that were miscoded
# 
# # generate frequency table of false or unproven claim in an open-ended response by main categories.
# MIassess_freq_groups_mis12t <-MIassess_freq_groups_mis12 %>%
#   count(OMyth_cat) %>%
#   mutate(prop = (n/sum(n))*100) # create variable that calculates proportion of false or unproven claim in an open-ended response in each main category. View table with count and proportion of false or unproven claim in an open-ended response in each main category
# 
# MIassess_freq_groups_mis12t[order(MIassess_freq_groups_mis12t$n, decreasing = TRUE),] # show table of frequency of false or unproven claims by subcategory
```


# TABLE 4: Generate frequencies of false or unproven claims by subcategory
- Generate frequencies of false or unproven claims by subcategories treating subcategory and subsubcategory as the same level (both just subcategories). (See Table 4 and first paragraph of open-ended response analysis)
```{r}
# # Create dataframe with false or unproven claims by subcategory
# MIassess_freq_groups_mis13a <- MIassess_freq_groups_mis12 %>% count(OMyth_sub_cat) %>% rename(OMyth_sub_cat_n = n) # create dataframe counting false or unproven claims in each subcategory
# 
# MIassess_freq_groups_mis13b <- MIassess_freq_groups_mis12 %>% count(OMyth_sub_sub_cat) %>% rename(OMyth_sub_cat = OMyth_sub_sub_cat, OMyth_sub_cat_n = n) # create dataframe counting false or unproven claims in each subsubcategory (equivalent to a subcategory but named different for the sake of data management)
# 
# MIassess_freq_groups_mis13c <- bind_rows(MIassess_freq_groups_mis13a, MIassess_freq_groups_mis13b) # bind together data frames
# 
# MIassess_freq_groups_mis13d <- MIassess_freq_groups_mis13c %>% filter(!is.na(MIassess_freq_groups_mis13c$OMyth_sub_cat)) # get rid of all claims that were not subcategorized (NA)
# 
# # make sure variables are formatted correctly
# 
# MIassess_freq_groups_mis13d$OMyth_sub_cat_n <- as.numeric(MIassess_freq_groups_mis13d$OMyth_sub_cat_n)
# MIassess_freq_groups_mis13d$OMyth_sub_cat <- trimws(MIassess_freq_groups_mis13d$OMyth_sub_cat, "l")
# MIassess_freq_groups_mis13d$OMyth_sub_cat <- trimws(MIassess_freq_groups_mis13d$OMyth_sub_cat, "r")
# 
# # create table with frequency of false or unproven claims by subcategorization. 
# 
# MIassess_freq_groups_mis13 <- MIassess_freq_groups_mis13d %>% group_by(OMyth_sub_cat) %>% summarise(OMyth_sub_cat_freq = sum(OMyth_sub_cat_n)) %>% mutate(prop = (OMyth_sub_cat_freq/sum(OMyth_sub_cat_freq)*100)) # creates dataset with frequency of claims by subcategorization (OMyth_sub_cat_freq) and proportion of claims in each subcategory divided by total claims that were subcategorized
# 
# MIassess_freq_groups_mis13 <- MIassess_freq_groups_mis13[order(MIassess_freq_groups_mis13$OMyth_sub_cat_freq, decreasing = TRUE),]
# MIassess_freq_groups_mis13 # show table of frequency of false or unproven claims by subcategory
```

# Calculate counts of open-ended responses (See first paragraph of open-ended response analysis)
```{r}
# # calculate total open-ended responses. 
# MIassess_paper %>% nrow()
# # 1449 total responses (includes not assess-able claims, TRUE claims, FALSE claims, and Uncertain claims). 
```
# Calculate number of assess-able claims from open-ended responses in study period (See first paragraph of open-ended response analysis)
```{r}
# MIassess_freq1<- Merged_survey_MIassess2 %>%
#   group_by(surveydate) %>%
# summarise(OMyth_Sum = sum(OMyth_N))
# 
# sum(MIassess_freq1$OMyth_Sum) # calculate total number of assess-able claims between August 30, 2021 and August 21, 2022
# 
# # 1136 assess-able claims between August 30, 2021 and August 21, 2022
```
# Calculate total number of false/unproven claims between August 30, 2021 and August 21, 2022. (See second paragraph of open-ended response analysis)
```{r}
# MIassess_freq5<- Merged_survey_MIassess2 %>%
#   group_by(surveydate) %>%
# summarise(OMyth_Mis_Sum = sum(OMyth_Mis))
# 
# sum(MIassess_freq5$OMyth_Mis_Sum) # calculate total number of false/unproven claims between August 30, 2021 and August 21, 2022
# 
# # 505 false or unproven claims between August 30, 2021 and August 21, 2022
```

# Calculate number of unique respondents who reported any open-ended response. (See first paragraph of open-ended response analysis)
```{r}
# MIassess_paper_respondents %>% nrow() # calculate total respondents reporting any open-ended claim
# 
# # 165 unique respondents reporting any open-ended response (includes not assess-able claims, TRUE claims, FALSE claims, and Uncertain claims). 
```

# Calculate number of unique respondents who reported any False or Unproven claim. (See second paragraph of open-ended response analysis)
```{r}
# MIassess_paper_respondents_mis %>% nrow() # calculate total respondents that reported any misinformation claim
# 
# # 112 respondents that reported any misinformation claim. 
```

# Figure 3 
```{r}
# dissemination
data<-read_xlsx("Non wustl Godaddy.xlsx") 

# Get viewed among accepted and engaged among viewed percentages for statistics and graphing 
data <- data %>%
  mutate(viewed_percent = (Viewed/Accepted) *100) %>%
  mutate(engaged_percent = (Engaged/Viewed) *100) 

# Accepted stats
summary(data$Accepted)
sd(data$Accepted)

# Viewed percent stats
summary(data$viewed_percent)
sd(data$viewed_percent)

# Engaged percent stats
summary(data$engaged_percent)
sd(data$engaged_percent)

# make long dataset for plotting
Viewed <- data %>%
  dplyr::select(Date, viewed_percent)%>%
  rename(Percentage = viewed_percent) %>%
  mutate(Variable = "Viewed")

Engaged <- data %>%
  dplyr::select(Date, engaged_percent) %>%
 rename(Percentage = engaged_percent) %>%
  mutate(Variable = "Engaged")

All <- rbind(Viewed, Engaged)

All <- All %>%
  mutate(Variable = case_when(Variable == "Viewed" ~ 0,
                              Variable == "Engaged" ~ 1))

All$Variable <- factor(All$Variable, levels = c(0,1), labels = c("Viewed", "Engaged"))

p <- ggplot(data = All, aes(x=Date, y=Percentage, fill=Variable)) +
geom_col(aes(x=as.factor(Date), y=Percentage, fill=Variable),
        position = position_dodge(0.75),
        width=0.75)  + 
  scale_fill_manual(values=c("grey",
                             "black"))+
  ylim(0,100)  +
  theme_classic()  + 
  theme(axis.text.x = element_text(angle = 90, vjust=0.5), legend.title=element_blank(),
        legend.position="bottom") 
p

ggsave('Figure3.pdf') 
```
